# Supplementary material for: Prognostic Comparison between Oncotype DX® and a 23-Gene Classifier, RecurIndex®, on the Taiwan Breast Cancer Population
Source: Diagnostics (Basel). 2022 Nov 17;12(11):2850. doi: 10.3390/diagnostics12112850 (PMC9689820; doi:10.3390/diagnostics12112850)
Supplement: Supplementary file 1 [file diagnostics-12-02850-s001.zip]

Archive with 1 entries (1 files):
- diagnostics-1933261-supplementary.pdf
